# Supplementary material for: Elastin-Derived Peptide-Based Hydrogels as a Potential Drug Delivery System
Source: Gels. 2024 Aug 12;10(8):531. doi: 10.3390/gels10080531 (PMC11354093; doi:10.3390/gels10080531)
Supplement: Supplementary file 1 [file gels-10-00531-s001.zip]

Archive with 1 entries (1 files):
- gels-3132949-supplementary.pdf
